# Supplementary material for: Functionalization of Tenebrio molitor with Olive Mill Wastewater: Growth, Antioxidant Activity, and Metabolomic Insights
Source: Int J Mol Sci. 2026 Apr 1;27(7):3201. doi: 10.3390/ijms27073201 (PMC13073273; doi:10.3390/ijms27073201)
Supplement: Supplementary file 1 [file ijms-27-03201-s001.zip]

Archive with 1 entries (1 files):
- ijms-4197519-supplementary.pdf
